# Supplementary material for: Alu-directed transcriptional regulation of some novel miRNAs
Source: BMC Genomics. 2009 Nov 30;10:563. doi: 10.1186/1471-2164-10-563 (PMC3087558; doi:10.1186/1471-2164-10-563)
Supplement: Additional file 1 — Sixty predicted miRNAs downstream of Alu elements. [file 1471-2164-10-563-S1.xls]

## Sheet: Sheet1
		Supplementary Table . 60 predicted miRNAs downstream of Alu elements.
chromosome	SINEs-start	SINEs-end	SINEs-id	strand	ext-start	ext-end	mir-start	mir-len	distance-SINE	SINE-len
chr11	77259726	77259797	AluJ/FLAM-741298	-	77259526	77259726	2	60	1053447	72
chr12	49207574	49207627	AluJ/FLAM-778631	+	49207627	49207827	29	61	43994904	54
chr19	10644333	10644499	AluJb-1070587	-	10644133	10644333	18	62	2439778	167
chr1	19502232	19502376	AluJb-12780	+	19502376	19502576	134	60	1035678	145
chr1	1408048	1408254	AluJb-641	+	1408254	1408454	17	62	6410790	207
chr11	64905183	64905475	AluJb-732923	-	64904983	64905183	98	59	63255	293
chr12	20532752	20532865	AluJb-768016	+	20532865	20533065	55	62	9100837	114
chr12	117287419	117287726	AluJb-808573	-	117287219	117287419	84	60	6276673	308
chr16	85975745	85975988	AluJb-972408	+	85975988	85976188	65	59	2486746	244
chr2	42655369	42655482	AluJo-118885	-	42655169	42655369	11	58	290823	114
chr2	85372342	85372618	AluJo-135090	-	85372142	85372342	33	60	11528992	277
chr8	37811307	37811421	AluJo-512070	+	37811421	37811621	31	63	37894274	115
chr9	99912826	99912951	AluJo-576611	+	99912951	99913151	124	60	14865417	126
chr9	114778242	114778536	AluJo-582302	+	114778536	114778736	43	65	2100922	295
chr16	52074693	52074951	AluJo-954049	+	52074951	52075151	122	64	2855910	259
chr17	31275048	31275164	AluJo-997177	+	31275164	31275364	95	60	5652303	117
chr2	61567748	61567811	AluS-126274	-	61567548	61567748	33	57	23804595	64
chr2	24367852	24368160	AluSc-109651	-	24367652	24367852	64	63	4416064	309
chr20	3805750	3805984	AluSc-1117364	+	3805984	3806184	92	60	4412336	235
chr22	45541102	45541396	AluSc-1179530	-	45540902	45541102	41	61	-2817811	295
chr10	31690148	31690353	AluSc-669632	-	31689948	31690148	43	62	5246010	206
chr10	103376246	103376534	AluSc-698792	-	103376046	103376246	62	62	-91276006	289
chr17	17702621	17702919	AluSc-987481	-	17702421	17702621	26	67	13572428	299
chr19	58907180	58907331	AluSg/x-1110454	+	58907331	58907531	16	63	-52054408	152
chr1	95366120	95366236	AluSg/x-51443	+	95366236	95366436	140	61	54574476	117
chr17	63929881	63930176	AluSg-1022676	+	63930176	63930376	62	60	5564451	296
chr7	11129651	11129912	AluSg-433754	+	11129912	11130112	45	64	36219097	262
chr9	94911567	94911872	AluSg-573833	-	94911367	94911567	87	60	5001260	306
chr11	73231160	73231463	AluSg-739066	-	73230960	73231160	124	58	141307	304
chr16	88462490	88462782	AluSg-974039	+	88462782	88462982	42	62	-71604910	293
chr17	38813429	38813484	AluSp-1004023	+	38813484	38813684	125	61	5362332	56
chr1	25902477	25902776	AluSp-18005	+	25902776	25902976	122	60	20620064	300
chr2	206691638	206691773	AluSq/x-173806	+	206691773	206691973	54	62	3444549	136
chr6	16662967	16663100	AluSq/x-374792	-	16662767	16662967	58	60	11550319	134
chr17	44175760	44176044	AluSx-1009092	-	44175560	44175760	76	63	8149824	285
chr19	15150200	15150494	AluSx-1077068	-	15150000	15150200	129	56	2851817	295
chr19	46025242	46025530	AluSx-1096852	-	46025042	46025242	54	59	3917896	289
chr20	32341244	32341387	AluSx-1127745	-	32341044	32341244	54	60	2266668	144
chr1	16940903	16940985	AluSx-11437	+	16940985	16941185	56	64	566753	83
chr1	20537909	20538044	AluSx-13507	-	20537709	20537909	55	58	2996396	136
chr2	96901333	96901477	AluSx-138854	-	96901133	96901333	120	58	109235581	145
chr1	7818837	7819125	AluSx-3296	-	7818637	7818837	98	58	598141	289
chr16	30505948	30506242	AluSx-948358	+	30506242	30506442	33	59	501810	295
chr16	73504853	73504982	AluSx-966613	-	73504653	73504853	94	58	12470893	130
chr22	19400344	19400639	AluY-1159909	-	19400144	19400344	71	58	292461	296
chr2	39117217	39117519	AluY-117535	-	39117017	39117217	125	62	3538153	303
chr3	73116160	73116457	AluY-216661	+	73116457	73116657	28	64	42916647	298
chr5	34232515	34232821	AluY-318799	-	34232315	34232515	11	61	27741521	307
chr5	131845810	131846108	AluY-346134	-	131845610	131845810	72	58	-115182842	299
chr7	91574804	91575119	AluY-468716	+	91575119	91575319	72	58	7257941	316
chr9	116879163	116879455	AluY-583205	-	116878963	116879163	26	66	6745951	293
chr1	13984905	13985217	AluY-9311	-	13984705	13984905	17	63	2955999	313
chr3	187297382	187297477	FLAM_A-249416	+	187297477	187297677	42	59	-184822433	96
chr8	26103471	26103553	FLAM_A-506716	+	26103553	26103753	125	59	11707837	83
chr19	58641863	58641985	FLAM_C-1110015	-	58641663	58641863	17	63	265318	123
chr22	14529304	14529435	FLAM_C-1156579	-	14529104	14529304	85	64	4871041	132
chr5	1683507	1683624	FLAM_C-310413	-	1683307	1683507	44	60	32549009	118
chr20	46689483	46689546	FLAM-1136645	-	46689283	46689483	41	59	-8872975	64
chr10	79350822	79350945	FRAM-688514	+	79350945	79351145	66	60	24025425	124
chr16	67261870	67262002	FRAM-961124	-	67261670	67261870	40	58	6242984	133
