# Supplementary material for: Alu-directed transcriptional regulation of some novel miRNAs
Source: BMC Genomics. 2009 Nov 30;10:563. doi: 10.1186/1471-2164-10-563 (PMC3087558; doi:10.1186/1471-2164-10-563)
Supplement: Additional file 2 — Alignment of Alu elements longer than 200 nt. [file 1471-2164-10-563-S2.xls]

## Sheet: alu-part1-clu
	Supplmentary Table 2. Alignment of Alu elements longer than 200nt.
			A BOX										B BOX
ALU_SINE1_Primates GGCCGggcgcggtggctcaCGCCTGTAATCCCAGCACTTTGGGAGGCC-------GAGGCGGGAGGATTGCTTG----AGCCCAGGAgttc---------------gagacCAGCCTGGGCAACATAGCGAGAC----------------CCCGTCTCTACAAAAAA-TACAAAAA---TTAGCCGGGCGTGGTGGCGCGCGCCTGTAGTCCCAGCTACTCGGGAGGCTGAGGCAGGAGG--ATCGCTTGAGCCCAGGAGTTCGAGGCTGCAG----TGAGCTATGATCGCGCCACTGCACTCCAGCCTGGGCGACA-GAGCGAGA--CCCTGTCTCAAAAAAAAAAAAAAAAAAAAAAAAAAAAAA---
AluJo-582302 GGCCAGGTGTGGTGGCTCACATCTGTAATCTCAGCACTTTGGAAGGTT-------GGGTAGGGAAGACTGCTTG----AGGCTAGGAGTTG---------------GAGACCAGCCTGGGCAACATAGTGAGAC----------------CCTACCTCTATGAAAAACTTTAAAA----TTAGCCCTGTGTTGTGATGGGCACCGGTAGTCTCAGCTATTCAGGAGGCTGAAGTGGGAGG--ACCACTTGAGCCCAGAAGATTCAGTGAGTTCCCTCCACTCCATGATGGCACCACTGCACTCAAACCTGGGTAACA-GAGTGAGA--CCCTGTCTCAAAAAAAA-------------------------
AluJo-954049 --CCGGGTGCAGTGCCTCACGCCTGTAATCCCAACATTTTGGCAGGCT-------GGGGTGGGAAGATTGCTTG----AGGCCAGGAGTTG---------------GAGAACGGCTCAGGCAACATA---AGAC----------------CCCATCCCTACAACAAA--TAAAAA----TTAGCTGAGCATGGTGCCATGCACCTGTAGTTGTAGCTACTCAGGAGGCTGAG------------CCCAAGAGTTCA-AGGCTGCGGTGAGCT-----------ATGGTCGTGCCACCACACTCCAGCCTGGGCAATA-AAGTGAGAAACCCTGTCT----------------------------------
AluY-468716 GACCAAGTGCGGTGGCTCACACCTATAATCCCAGCACTTTGGGAGGCT-------GAGGCGGGCAGATCA--TG----AGGTCAGGAGTTCAAGACCAGCTAGTTGGAGACTAGCCTGGCCAACATGGTGAAAC----------------CCTGTCTCTACTAAAAA-TACAAAAAA--TTAGCCAGGCGTGGTGGCAGGCGCCTGTGGTCCCAGCTACTTGGGAGGCTGAGGCAGGAGA--ATGGTGTGAACCCGGGAGGCGGAGCTGGCAG----TGAGCTGAGATTGTGCCACTGCACTCTGGCCTGGGCAACG-GAGCGAGA--CTCTGTCTCAAAAAAAAATACAAAAAAA--------------
AluSx-1096852 GACCAGGCGCGGTGGCTCATGCCTATAATCTTAGCACTTTGGGAAGCC-------AAGGTGGGCACATCACTTG----AGGTCAGGAGTTC---------------GAGACCAGTCTGGACAACATGGTGAATC----------------CCCATCTCTACTAAAAA-TACAAAAAAA-TTAGCCGGG----------------TGTGATCTCAGCTCATTGGGAGGCTGAGGCAGGAGA--ATCTCTTGAACCTGGGAGGCAGACGTTGCAG----TGAACTGAGATCGTGCCACCGCACTCCAGCATGGGCGACG-GAGCGAGA--TTTCATCTCGAAAAAAGGAAAGAAAGAAA-------------
AluSx-1077068 -GCCGGGTGTGGTAGCTCACACCTGTAATCCCAGCACATTGGGAGGCC-------GAGGCGGGAGGATCACTTG----AGGCCAGGAGTTA---------------GAGACCAGCCTGGGCAACATGGTGAAAC----------------CCCGTCTCTACTAAAAA-TATAAAAA---TTAGCCGGGCGTAGTGGCAGCTGCCTGTAATCCCAGCTACTCGGGAGGCTGAGGCAGGAGA--ATCACTTGAACCCGGGAGGCGGAGGTTGCAG----TGAGCCA---TCACGCCATTGCACTCCAGCCTGG-CGACT-GAGTGACA--CTCCGTCTCAAAAAACAAAGAAACAA----------------
AluSx-948358 GGCCGGGTGTGGAGGCTCACACCTGTAATCCCAGCACTTTGGGAGGCT-------GAGGTGTGTGGATCACTTA----AAGTCAGGAGTTT---------------GAGACCA-----GGCAACATGGTGAAAC----------------CCCATCTCTACTAAAA--CAGAAAAA---TTAGCCAGGTGTGGTAGTGCACCCCTGTAATTCCAGCTACTTGGGGGGCTGAGGCATGAGA--ATCACTTGAACCCGAGAGACGGAGCTTGCAG----TGAGCCGCAGTCGCGCCACTGCACTCCATACTGGGTGACA-GAGTGAGA--CTCCGTCTCAGAAAAGAAAAAAAAAAA---------------
AluSp-18005 GGCTGGGCGCGGTGGCTCACACCTGTAATCCCAGCATTTTGGGAGGCC-------AAGGCAGGCAGATCACCTG----AGGTCGGGAGTTC---------------GAGACCAGCCTGACCAACATGGAGAAAC----------------CCCATCTCTACTAAAAA-TACAAAA----TTAGCCAGGTGTGGTGGTGCATGTCCGTAATCCCAGCTACTCAGGAGGCTGAGGCAAGAGA--ATTGCTTGAACTTAGGAAGTGGAGGTTGCAG----TGAGCCGAGATCGTGCCATTGCACTCCAGCCTGGGCAACAAGAGCGAAA--CTCTGTCTAAAAAAAAAGAAATGAAA----------------
AluSx-1009092 GGCCGGGCGCGGTAGCTCACACCTGTAATTCCAGCACTTTGGGAGGTG-------GAGGCAGGCAGATCACCTG----AGATCAGGAGTTC---------------CAGACCACCCTGGTCAACATGGTGAAAC----------------CCTACCTCTACTAAAAA-TACAAAAA---TTAGCCAGGCATGGAGTCACGCGCCTGTAATCCCAGCTACTCGGGAGGCTGAGGCAGGAGA--ATCGCTTGAACCTGGGAGGTGGAGGTTACAG----TGAGC--------TGCCGTTGCACTCCAGCCTGGGCGACA-GAGCAAGA--TTCCATCTAAAAAAAAAAA-----------------------
AluSx-3296 GGCCGGGTGCAGTGGCTCACGCCTGTAATCCCAGCACTTTGGGAGGCC-------GAGGTGGGCAGATCACCTG----AGGCCAGGAGTTC---------------AAGATCAACCTGGCCAACATGAGGAAAT----------------TCCATCTCTACTAAAAA-TACAAAAAA--CTAGCTTGGTGTGGTGGTGCATACCTGTAATCCCAACTACTTGGGAGGCTGAGGCAGGAGA--AT--CTTGAACCTGGGAGGTGGAGGTTGTAG----TGAGCCGAGATGGCACCACGGCACTCCAGCCTGGGCGACA-GAGTGAGA--CTCTGTCACAAACAAA--------------------------
AluY-9311 --CCAGGCACGGTGGCTCACACCTGTAATCCCAGCACTGCAGGAGGCC-------GAGACGGGCGGATCA--TA----AGGTCAGGAGATC---------------GAGACCATCCTGGCTAACACGGTGAAAC----------------CCCATCTCTACTAAAAA-TACAAAAAA--TTAGCCGGGCATGGTGGCGGGCACCTGTAGTCCCAGCTACTCGGGAGGCTGAGACAGGAGA--ATGGCGTGAACCCGGGAGGCAGAGCTTGCAG----TGAGCCAAGATCGTGCCACTGCACTCCAGCCTGGGCAACG-GAGCGAGA--CTCTGTCTCATTAAAAAAAAAAAAAAAAAAAGAACCCAAAAA
AluY-318799 GGCCAGGCGTGGTGGCTCACGCCTGTAATCCCAGCACTTTGGGAGGCC-------GAGGCGGGCAGATCA--TT----AGGTCAGGAGATC---------------GAGACCATCCTTACTAAGACGGTGAAAC----------------CCCATCTCTATTAAAAA-TACAAAAAAA-TTAGCCGGGCGTGGTGGCGGGCGCCTGCAGTCCCAGCTACTCAGGAGGCTGAGGCAGGAGA--ATGGCGTGAACCTGGGAGGCAGAGTTTGCAG----TGAGCCGAGATGGCGCCACTGCACTCCAGCCTGGGGGACA-GAGCGAGA--CTCCATCTCAAAAAAAAAAAAAAAAATTAAAAA---------
AluY-1159909 GGCCGGGTGCGGTGGCTCATGCCTGTAATCCCAGCACTTTGGGAGGCC-------AAGGCAGGTGGATCACCTG----AGGTCAGGAGATC---------------AAGACCATCCTGGCTAACACGGTGAAAC----------------CCCGTCTCTACCAAAAA-TACAAAAAA--TCAGCCGGGTGTGGTGGCGGGCGCCTGTAGTCCCAGCTACTCGGGAGGCTGAGGCAGGAGA--ATGGCGTGAACCCGGGAGGCAGAGCTTGCAG----TAAGCCAAGATTGCGCCACTGCGCTCCAGCCTGGATGACA-GTGCAAGA--CTTGGTCTCAAAAAAAAAAAA---------------------
AluY-346134 GGCCGGGCACGGTGGCTCACGCCTGTAATCCCAGCACTTTGGGAGGCA-------GAGGCGGGCGGATCA--CG----AGGTCAGGAGATC---------------AAGACCATCCTGGCTAACACGGTGAAAC----------------CCCGTCTCTACTAAAAA-TATAAAAAA--TTAGCCGGGCCTAGTGGCGGGTGCCTGTAGTCCCAGCTACTCGGGAGGCTGAGGCAGGAGA--ATGGCATGAACCCCGGAGGCAGAGCTTGCAG----TGAGCCGAGATTGCACCACTGCACTACAGCCTGGGCGACA-GAGCGAGA--CTCCGTCTCAAAAAAAAAAAAAAAAA----------------
AluY-583205 GGTCAGGCGCAGTGGCTCACGCCTGTAATCCCAGCACTTTGGGAGGCC-------AAGGCGGGCGAATCA--CG----AGGTCAGGAGATT---------------GAGACCATTCTGGCTAACACAGTGAAAC----------------CCCGTCTCTACTAAAAA-TACAAAAAAAATTAGCCAGGCGTGGTGGCGGGTGCCTGTAGTCCCAGCTAC-----AGGCTGAGGCAGGAGA--ATGGCATGAACCCAGGAGGTGGAGCTTGCAG----TGAGCCGAGATCGCACCACTGCATTCCAACCTGGGTGA-A-GAGCGAGA--CTCCGTCTCAAAAAAATAAATAAA------------------
AluY-117535 GGCCGGGCGCGGTGGCTCACACCTGTAATCCTAGCACTTTGGGAGGCC-------GAGGCGGGCGGATCA--CG----AGGTCAGGAGATA---------------GAGACCATCCTGGCTTACACGGTGAAAC----------------CCTGTCTCTACTAAAAA-TACAAAAAAAAATAGCCGGGCGTGGTGGCGGATGCCTGTAATCCCAGCTACTCGGGAGGCTGAGGCAGGAGA--ATGGCGTGAACTTGGGAGGCGGAGCTTGCAG----TGAGCCGAGATCGCGCCACTGCACTCCAGCCTGGCCGACA-GAGGGAGA--CTCCGTCCCAAAAAGAAAAAACAAAAAA--------------
AluSc-109651 GGCCGGGTGCAGTGGCTCATGCCTGCAATCCTAGCACTTTGGGAGGCC-------AAGGCAGGCGGATCA--CG----AGGTCAAGAGATC---------------GAGATCATCCTGGCCAACATGGTGATAC----------------GCCATCTCTACTAAAAA-TACAAAAA---TTAGCTGGGCATGGTGGCGCACGCCTGTAGTCCCAGCTACTCAGGAGGCTGAGGCAGGAGA--ATCACTTGAACCTGGGAGGCAGAGGCTGCAG----TGAGCTGAGATCGCACCGCTGCCCTCCAGCCTGG-TGACA-GAGCGAGA--CTCCGTCTCAAAAAAAAAAAAAAAAAAAGGAAGAAGAA----
AluSc-669632 -------------------------------------------------------------------------------------GAGATC---------------AAGATCATTCTGGCCAACATGGTGAAAC----------------TCCGTCTCTACTGAAAA-TACAAAAA---TTAGGCGGGCATGGTGGCTTGTGCCTGTAGTCCCAGCTACTCAGGAGGCTGAGGCAGGAGA--ATGGCTTGAACCCGGGAAGTGGAGGTTGCAG----TGAGCCGAGATCGCACCACTGCACTCCAGCCTGG-TGACA-GAGCAAGA--CTGCGTC-----------------------------------
AluY-216661 GGCCAGGCGCGGTGGCTCATGACTATAATCCCAGCACTTTGGGAGGCT-------GAGGCGGGCGGATCA--TG----AGGTCAGGTGATC---------------GAGATCATCCTGGCTAACACAGTGAAAC----------------CCCATCTCTACTAAAAA-TATAAAAAAA-TTAGCCAGGCATGGTGGCATGTGCCTGTAATCCCAGCTACTCAGGAGGCTGAGGCAGGAGA--ATTGCTTGAACCCAGAAGGTGGAGGTTGCAG----TAAGCTGAGATTGCGCCACTGCACTCTAGCCTGGGCGACA-GAGTGAGA--CTTGGTCTCAAAAAAAAAAAAAAA------------------
AluSc-698792 GGCCGGGCGCGTTGGCTCACGCCTGTAATTCCAGCACTTTCGGAGGCC-------AAGGTGGGCGGATCA--CG----AGGTCAAGAAATC---------------GAGACCAGACTGGCGAGCATGGTGAAAC----------------CCTGTCTCTACTAAATA-TACAAAAA---TTAGCTGGGTGTGGTGGTGCATGCCCGTAGTCCCAGCAACTCGGGAGGCTGAGGCAGGGGA--ACTGCTTGAACCCAGGAGGTGGAGGTTGCAG----TGAGCCAAGATTGCACCACTGCACTCCAGCCTGG-TGACA-GAGGGAGA--TTCC-TCTCAAAAAAAAAA-----------------------
AluSg-739066 GGCCGGGCGCGGTGGCTCACGTCTGTAATCCCAGCACTTTGGGAGGCC-------GAGGCAGGTGGATGA--TG----AGGTCAGGAGTTC---------------GAGACCAGCCTAGCCAATATGGTGAAAC----------------CCCGTCTCTACTAAAAA-TATGAAAA---TTAGCTGGGCACGGTGGTGTGCGCCTGTAGTCCCAGCTGCTTGGGAGGCTGAGGCAGGAGA--ATTGCTTGAACCCGGGAGGCGGAGGTTGCAA----TGAGCTGAGATCCCGCCACTGCACTCGAACCTGAGCGACA-GAACGAGA--CTCCATCTCTAAATAAATAAATAAATAAATAA----------
AluSc-1117364 --------GTGGTGGCTCATGCCTGTAATCCCAGCACTTTGGGAGGCC-------GGGGCAGGTGGATTA--TG-------TCAGGAGATC---------------GACACCATCCTGGCCAACATGGGGAAAC----------------CCCGTCTCTACTAAAAA-TACAAAAAAA-TTAGCTGGCCATGGTGGTACGCGCCTGTAGTCCCAGCTACTCGGGAGGCTGAGGCAGGAGA--ATCGCTTGAACCTGGGAGGCAGAGGTTGCAG----TGAGTCACGATCACAGCACT-------------------------------------------------------------------------
AluSc-1179530 GGCCGGGCACGGTGGCTCATGCCTGGAATCTCAGCACTTGGGGAGGCC-------AAGGCGGGCGGATCA--TG----AGGTCAAGAGATC---------------GAGACCATCCACACCAACATGTTGAAAC----------------CACATCTCTACTAAAAA-TACAAAAAAA-TTAGCTGGGCATGGTGGTGGGCGCCTGTAATCCCAGTTACTTTGGCAGCAGAGGCAGGAAG--ATCACTTGAACCCGGGAGGCAGTGATTGCAG----TGAGTCTAGATCACACCACTGCACTCCAGTCTGGGCGACA-GAGCGAGA--CTCCATCTCAAAAATAAAAAA---------------------
AluSg-1022676 GGCTGGGCGCGGTGGCTCACGCCTGTAATCCCAGAACTTTGGGAGGCT-------GAGGTGGGTGGATCA--CT----AGGTCAGGAGTTT---------------GAGACCAGCCTGGCCAACATGGTGAAAC----------------CCCATCGCTACTAAAAAATACAAAAA---TTAGCCGGGCATGGTGGCGCTCACCTGTAATCCCAGCTACTCGGGAGGCTGAGGCAGGAGAGAATCGCTTGAACCGGGGAGGTGGAGGCTGCAG----TGAGCCGAGATCGCACCACTGCACTCCAGCCTGGGCGATG-GAGCAAGA--CTCCATCTCAAAAAAAAAAAA---------------------
AluSg-433754 GGCTGGGCGCAGTGGCTCACACCTGTATTCCCAGTGCTTTGGGAGGCC-------GAGACAGGCAGATCA--CA----AGGTCAGGAGTTC---------------GAGACCAGCCTAGTCAATATGGTGAAAC----------------CATATCTCTACTAAAAA-TACAAAAA---TTAGCTGGGTGCAGTGGTGTGAACCTTTAGTCCCACCTACTCGGGAGGCTGAGACAGGAGA--ATCACTTGAACCCAGGAGGCAGAGGCTGCAG----TGAACCGAGATCACACCACTACACTCCAGCCTGGGTGA-------------------------------------------------------
AluJb-808573 -----------------CACACCTGTAATCCCAGCACTTTGGGAGGCTAATGAGGGAGGAGGGAGGATTTCTTG----AGCCCAGGAGTTC---------------AAGACCAGGCTGGGCAACACAGTGAAACACCGCCCCCGCCCCCGCCCATCTCTACAAAAAA-TA--CAAAAA-TTAGCTGGGCGTGTGTTTGCACGCCTCTAATCCCAGCTCCTCAGGAGGCTAAGGTGGGAGG--ATCACTTGAACCTGGGAGATGGAGGTTGCA-----TGAGCAATGATCAAGCCACTGCATTCCAGCCCGGCTGATA-GAGCAAGA--CCCTGTCTAAAAATAAAAAAATTAAAAAA-------------
AluJo-135090 ---------------------CCAGTAAACTCAGCACTTTGGGAGGCT-------GAGACAGAAGGATCACTTG----AGCCTGGGAGGTC---------------AAGACCAGCTTGGGCCATATAGTGGAAC----------------CCCATCTCTACAACAAA-TA--ATAAAA-ATAGCTGGATGTGGTGGTGCACACCTGTAGTCCTAGCTACTTGGGAGGCTGAGGAGGGAGG--AATGCTTGAGTTT---------AGGCTGCAG----TGAGCTATGATCATGCCACTGCACTACAGCCTAGGTGACA-GAGTGAGA--TCCTGTCTCTCAACAAAGCA--CAAAAAACCAAAA-------
AluJb-641 --------------------------------------------------------------------------------------------------------------CCAGCCTGGGCCACACGGTGAGAC----------------CCCATCTCTACGAAGAA-TA--A-AACA-TTAGCTGGGTGTGATGGTG-GCGCCTGTGGTCCT-GCTACTCGAGAGGCTGAGGTAGGAGG--ATCACTTAAGCCCAGGAGGTTTGGGCTGCAG----TGAGCCAACATTGCACCACTGCACTCCATTCTTGGCGAGA-GAATAAGA--CCTTGTCTCAAGAAAAAAAT----------------------
AluSg-974039 AGCTGGGCACGGTGGCTCACACCTGTAATCCCAGCATTTTGGGAGGCCAGT----GAGGCTGGCGGACCACTTG----AG-----------------------------ACCAGCCTGGCCAACATGGTGAAAC----------------CCCATCTCTACTAAAAA-TACAAAAAAA-TTAGCTGGGCATGGTGGCACGCACCTGTAATCCTAGCTACTCAGGAGGCTGAGGCATGAGA--ATTACTTGAACCCGGGAGGTGGAGGCCACAG----TGAGCTATGATTGTGCCACTGCACTACAGCCTGGGTGACA-GA----GA--CTCCGTCTCAAAAAGACAAAATACAAATAAAA----------
AluSg-573833 AGCCAGGCACAATGGCTCATGCCTATAATCCCAGCACTTTGGGAGGCT-------GAGGCAGGCGGATCAGGAGTTCCAGGTCAGGAGTTT---------------GACACCAGCCTGGCCAACACGGTGAAAC----------------CCCATCTCTACTAAAAG-TAC-AAAAAA-TTGACTGGGCATGATGGTGCATGTTT--AATCCCAGCTTCTTGGGAGGCTGAGGCCAGAGG--ATTGCTTGAAACTGGGAGGCAGAGGTTGCAC----TGAGCCGAGATCATGCCACTGCACTCCAGCCTGGGCGACA-GAG----A--CTCCATCTCAAAGAAAAAAAAAAAAAGACAGAA---------
AluSc-987481 GGCCGGGCACAATGGCTCACGCCTGTAATCCCAGCACTTTGAGAGGCT-------GAGGTGGGTGGATCACGAG------GTCAGGAGATT---------------GAGACCGTCCTGGCCAACATGGTGAAAC----------------CCCATCTCTACTAAAAA-TAC-AAAAA--TTAGCTGGGCGTGGCAGCGCATGCTTGTAATCCCAGCTACTTGGGAGGCTGAGGCAGGCGA--ATTGCTTGAACCCAGGAGGTAGAGGTTGCAG----TGAGCCAAGATCGTGCCACTGCATTCCAGCCTGG-CGACA-GAGCTAGA--CTCCATCTCAAAAAAACAGAAACAAAAA--------------
AluJb-732923 GGCTGGGCGCGGTGGCTCATGCCTGTAAGCCCAGCACTTTGGGAGGCT-------GAGGTAGGTGGATCA--TG----AGGTCAAGATTTC---------------GAGACCAGGCTGGCCAACATGGTGAAAC----------------CCCGTCTCTACTAAAAA-TACAAAAA---TTAGCCAGGCGCGGTGGCGCACGCCTGTGGTCCCAACTACTCCAGAGGCTGAGGTGGAAGG--AGCCCTTAAGCTCAGGAGGTTGAAGCTGCAA----TGAGCCATGATCATGCCACTGCACTCCAGCCTGGACAACACCAGCAAGA--CCCTGTGTCAAAAAAAAAAA----------------------
AluJb-972408 -------------------CGCCTCGGACCCCATCTCTT--GGAGGCC-------CAGGCGGGAGTATCAATCG----AGGCCAGGAGCTC---------------GAGACCGGCCTGGGCAATACAGCGAGAC------------------CCTGTCTACAAAACA--------------AA-------------------------ATTTTAGAAA---GAGAAGCTGAGACGGGAGG--ATCGCTTGATCCCAGGAGGCCGAGGCTGTAG----TGACCCGTGATGGTGCCACTGCACTTCAGCCTGGGCAACA-CAGCGTGA--CCCTGTCTCCAAAACAAACAAAAAACAAAAA-----------
