# Supplementary material for: Alu-directed transcriptional regulation of some novel miRNAs
Source: BMC Genomics. 2009 Nov 30;10:563. doi: 10.1186/1471-2164-10-563 (PMC3087558; doi:10.1186/1471-2164-10-563)
Supplement: Additional file 3 — Alignment of Alu elements shorter than 200 nt. [file 1471-2164-10-563-S3.xls]

## Sheet: alu-part2-clu
Supplmentary Table 3. Alignment of Alu elements shorter than 200nt.
				A BOX								B BOX
ALU_SINE1_Primates -----GGCCGggcgcggtggctcaCGCCTGTAATCCCAGCACTTTGGGAGGCCGAGGCGGGAGGATTGCTTGAGCCCAGGAgtt-cgagacCAGCCTGGGCAACATAGC-GAGACCCCGTCTCTACAAAAAATACAAAAATTAGCCGGGCGTGGTGGCGCGCGCCTGTAGTCCCAGCTACTCGGGAGGCTGAGGCAGGAGGATCGCTTGAGCCCAGGAGTTCGAGGCTGCAGTGAGCTATGATCGCGCCACTGCACTCCAGCCTGGGCGACAGAGCGAGACCCTGTCTCAAAAAAAAAAAAAAAAAAAAAAAAAAAAAA
AluJb-768016 ------GGTGCAATGGCTTACACCAGTATGTAATCCCAGCACTATGGGAGGCCGAGGGGGAAGAATCCCTTGAACCCAGGAGTT-CAAGCCCGGGCTGAGTGACACAGT-GAGACATCTTT------------------------------------------------------------------------------------------------------------------------------------------------------------------------------------------------------
AluJ/FLAM-778631 ------------------------------------CAGCACTTTGGGAGGCCGAGGCGGGAGGATTGCTTGAGGCCAGGAGTT-CAAGA-------------------------------------------------------------------------------------------------------------------------------------------------------------------------------------------------------------------------------------
FLAM_A-506716 ----------------------------------CCCAGCAACTCGGGAGGCTGACATGGGGGGATGGTTTGAGCCCAGGAGCT-CAAGGCCAGCCTGAGCAACATAGC-AAGACCCC---------------------------------------------------------------------------------------------------------------------------------------------------------------------------------------------------------
FLAM_C-1156579 -----GGCTGGGTGTGATGGCTCATGCCTATAATCCCAGTACTTTAGGAGACGGAGGCGGGAGGGTCACTTGAGCCCAGGAATTGTGAGATCAACCTGGGCA-TATAGG-GAGATCCTGTCTCTATTTAAAAAAAGAA-------------------------------------------------------------------------------------------------------------------------------------------------------------------------------------
FLAM-1136645 -------------------------------------------------------GGCAGGATG-TGACTTGAGCCCAGGAGTT-TGAGA----CCTGGGCAACATAGT-GAGACCCTGTCTCTA--------------------------------------------------------------------------------------------------------------------------------------------------------------------------------------------------
FLAM_C-310413 -----GGCCAGATGCAGTGGCTCACATCTGACCTCCCAACACTTTGGGAGGCCGAGGCAGGGGGATCGCTTGAGCCCAGGAGTT-TGAGACCAGCCTGGACAACATTGT-GAGACCCTGTTCCT---------------------------------------------------------------------------------------------------------------------------------------------------------------------------------------------------
AluJo-576611 -----GGTCAGGCATGGTGGCTCATGTCTGTAATCCCAACACTTTGGGAGGCTGAGGTAGGAGGATCACTTGAGCCCAAGGAGTTCGAGACCAGCCTGGGCAACATAGT-GAGACTCTGCCTCTACCACAA--------------------------------------------------------------------------------------------------------------------------------------------------------------------------------------------
AluSx-138854 --------------GGCTGGGCGTAGTGGCTAATCCCAGCACTTTGGGAGGCCTAAGCAGGTGGACCACCTGAGGTCAGGAGTT-CGAGCCCAGCCTGACCAAAACGGC-GAAGTCCCATCTCTACTAAAAATACAAAAATTAGCTGGGCATGGTGGCGC---------------------------------------------------------------------------------------------------------------------------------------------------------------
AluSx-11437 ---------------------------------------------------------------GATCAGCTGAGGTCAGGAGTT-CAAGACCAGCCTGACCAACATGGC-AAAACTCCGTCTCTACTAAAAACACATACACACGCAC----------------------------------------------------------------------------------------------------------------------------------------------------------------------------
AluSq/x-173806 -----GGCTGGGTGCGCTGGCTCACATCTGGAATCCCAGCACTTTGGGAGGCTGAGGCGGGTGAATCACCTGAGGTCAGGGGTT-CAAGACCAGCCTGACCAATATGGT-GAAACCTCATCTCTACTAAAAATACAAAAATT---------------------------------------------------------------------------------------------------------------------------------------------------------------------------------
AluJo-512070 -------------------------GCCTGTAATCCCAGCACGTTGGGAGGCCGATACAGGAGGATCTCCCAAGGCCAGGAGTT-GGAGACCAGCCTGGGCAACAGAG---AGACCTGGTCTCCACAAAAAATACAAAAATTA--------------------------------------------------------------------------------------------------------------------------------------------------------------------------------
AluJo-118885 -------------------------GCCTGTAATCCCAGTGCTTTGAGAGACCAAGAT-GGGGGACTGCTTGAGGCCAGGAGTT-CTAGATCAGCCTGGGCAACACAG---TAAGACCACGTCTACAAAAAATTTAAACATTA--------------------------------------------------------------------------------------------------------------------------------------------------------------------------------
AluSx-1127745 -----GGCCGGGCATGGTGGCTCACACCTGTAATCCCAGCACTTTGGAAGGCCGAGATGGGCGGATCACCTGAGGCCAGGAGTT-CGAGACTAGCCTGGCCAACATGGTTGAAACCCCGTCTCTACTAAAAATACAAAAAAATTAGCTG--------------------------------------------------------------------------------------------------------------------------------------------------------------------------
FLAM_C-1110015 ------GCTGGGTCTGGTGCCTCATGCCTGTCATCCCAGCACTCTGGGAGGCTGAGGCAGATAGATCTCTTGAGCTCAGGAGTT-TGGTGA----------AACATGGT-GAAACCCCATCTCTACCAAAAATACAAAAA-----------------------------------------------------------------------------------------------------------------------------------------------------------------------------------
AluS-126274 ------------CACGGTGGCTCATGCCTGTAATCCCAGCACTTTGGGAGGCCGAGGCGGGTGGATCACTTGAAG----------------------------------------------------------------------------------------------------------------------------------------------------------------------------------------------------------------------------------------------------
AluSq/x-374792 -----GGCCAGGCATAGTGGCTCATGCTTGTAATCTCAGCACTTTGGGAGGCTGAGGCGGGTGCATCACCTGAGGTCAGGAGTT-CGAGACCAGCCTAGCCAACATGGT-GAAACCCTATCTCTACTAAAAATACAAAAA-----------------------------------------------------------------------------------------------------------------------------------------------------------------------------------
AluSx-966613 ------------CGTGGTGGCTCATGCCTGTAATCCCAGCACTTTAGGAGGCCAAGGTGGGTGGATCACTGGAGGTCAGGAGTT-TGAGACCAGCCTGGCCAACATGGC-GAAACCCCATCTCTACCAAAA-CACAAAAAGCAA-------------------------------------------------------------------------------------------------------------------------------------------------------------------------------
AluSx-13507 ------GCCAGGCATGGTTGCTCACTTCTGTAATCCCAGACCTTTGGGAGGCCGAGGCAGGCAGATCGCTTGAGCCCAGGAGTT-CAAGACCAGCCCGGGCAATATGGC-AAAACCCTGTCTCTACTAAAAATACAAAAATCA--------------------------------------------------------------------------------------------------------------------------------------------------------------------------------
AluJo-997177 -----GACCTGGCATGGTGGCTCATGCCTATAACCCCAGCAACTTGGGATCCTGAGGCAAGAGGATCACTTGAGGCCAGGAGTT-GGAGACCAGGTGGGACAACACAGA-AAGACCCCATCTC----------------------------------------------------------------------------------------------------------------------------------------------------------------------------------------------------
FLAM_A-249416 ------GCTAGGTGTGGTGGCTCGAACCTGTAATGCCAGCTATGTGGGA-------------GGACTGCTTGAGGCCATGAGTT-TCAGACCAGCCTGGGCAACACAGC-AAGACC-----------------------------------------------------------------------------------------------------------------------------------------------------------------------------------------------------------
AluJ/FLAM-741298 ------GCTGGGCATGGTGGCTCAAGCCTTTAATCCCAGCACTTCAGGAGGCCAAAATGGGAGGATTGCTTGAGCCC--------------------------------------------------------------------------------------------------------------------------------------------------------------------------------------------------------------------------------------------------
AluJb-12780 -------------------------------------AACTTCTCGGGAGGCTGAGGTGGGAGGATCCCTTGAGCCCCGGAGGT-CAAAATTGCTGTGAGCAGTGATCATGCCACTGTACTCCGGTCTAGGTGACAGAGCAAGAGCCTGTCTCAAGAACAAATAATAAATATAAATGAAAAA-----------------------------------------------------------------------------------------------------------------------------------------
FRAM-961124 ----------------------------TGTAGTCCCAGCTGCTTAGGTAACTGAGGTGGGAAGATACCTTGAGCCCAGGAGGT-CGAGGTTACAGGGATCCATGCTCTTGCCACTGCACCCCAGCT--GGAGACAGAGCAAAA--CCATTTCAAGAA-AAATAAA---------------------------------------------------------------------------------------------------------------------------------------------------------
AluJb-1070587 ---TTAGCTCGGGGTGGTAGTACATGACTGTAGTCCTAGCTACTCAGGGGGCTGCAATGGGAGGATCACCTGAGCCCTGGAAGT-GGAGGTTGCAGTGAACCATAATTGCGCAACCACACTCCAGCCTGGGCTACAGAGCGAAA-CCTTCCTCATCTTAAAAAAATAAAAA----------------------------------------------------------------------------------------------------------------------------------------------------
AluSg/x-51443 -------------------------GTCTGTAGTCCCAGATACTAGGGAGGCTGAGGCAAGAGAATTGCTTGAACCTGGGAAAT-GGAGGTTGTAGTGAGCCGAGATGGTGCCACT---TTCTAGCCTGGGCGAAAGAGTAACAC------------------------------------------------------------------------------------------------------------------------------------------------------------------------------
AluSp-1004023 --------------------------------------------------------------------------CCTGGGGGGC-AGAGGTTGTGGTGAGCCGAGATCTTGCCATTGCCCTCCAGCCTGG---------------------------------------------------------------------------------------------------------------------------------------------------------------------------------------------
AluSg/x-1110454 -----------GCATGGTGGTGGGTGCCTCTAATCCCAGCTACTCAGGAGGCTGACGCAGAAGAATCGCTTGAACCCAGGAGGC-AGAAGTTGCCATGAGCCGAGATCCCACCACCGC-ATCCAGCCTGGGCGGCAGAGTGAGACTCCGTGTCAAAAAAAAGAA-----------------------------------------------------------------------------------------------------------------------------------------------------------
FRAM-688514 AAATTAGCCATGCAGGGTGGCATGCGCCTGTAATCTTAGCTACTAAGGAGGCTGAGGCAGGAGGATGGCTTGAGCCCAGGAGTT-TGAGGCTGCAGTGAGCTATGATTGCACCACTGCACTCCA---------------------------------------------------------------------------------------------------------------------------------------------------------------------------------------------------
