# Supplementary material for: Alu-directed transcriptional regulation of some novel miRNAs
Source: BMC Genomics. 2009 Nov 30;10:563. doi: 10.1186/1471-2164-10-563 (PMC3087558; doi:10.1186/1471-2164-10-563)
Supplement: Additional file 4 — Known miRNAs detected in K562 cells. [file 1471-2164-10-563-S4.xls]

## Sheet: K562-twice-cl-pf-refi-add-miRNA
Supplementary Table 4. Known miRNAs detected in K562 cells
id	reads number	reads sequences
hsa-let-7a MIMAT0000062	20783	TGAGGTAGTAGGTTGTATAGTT
hsa-let-7a* MIMAT0004481	3	CTATACAATCTACTGTCTTTC
hsa-let-7b MIMAT0000063	39182	TGAGGTAGTAGGTTGTGTGGTT
hsa-let-7c MIMAT0000064	1241	TGAGGTAGTAGGTTGTATGGTT
hsa-let-7d MIMAT0000065	4393	AGAGGTAGTAGGTTGCATAGTT
hsa-let-7d* MIMAT0004484	378	CTATACGACCTGCTGCCTTTCT
hsa-let-7e MIMAT0000066	2733	TGAGGTAGGAGGTTGTATAGTT
hsa-let-7e* MIMAT0004485	3	CTATACGGCCTCCTAGCTTTCC
hsa-let-7f MIMAT0000067	41912	TGAGGTAGTAGATTGTATAGTT
hsa-let-7g MIMAT0000414	11669	TGAGGTAGTAGTTTGTACAGTT
hsa-let-7g* MIMAT0004584	1	CTGTACAGGCCACTGCCTTGC
hsa-let-7i MIMAT0000415	3172	TGAGGTAGTAGTTTGTGCTGTT
hsa-let-7i* MIMAT0004585	7	CTGCGCAAGCTACTGCCTTGCT
hsa-miR-1 MIMAT0000416	421	TGGAATGTAAAGAAGTATGTAT
hsa-miR-100 MIMAT0000098	6	AACCCGTAGATCCGAACTTGTG
hsa-miR-101 MIMAT0000099	851	TACAGTACTGTGATAACTGAA
hsa-miR-101* MIMAT0004513	1	CAGTTATCACAGTGCTGATGCT
hsa-miR-103 MIMAT0000101	31342	AGCAGCATTGTACAGGGCTATGA
hsa-miR-103-2* MIMAT0009196	22	AGCTTCTTTACAGTGCTGCCTTG
hsa-miR-106a MIMAT0000103	82	AAAAGTGCTTACAGTGCAGGTAG
hsa-miR-106b MIMAT0000680	805	TAAAGTGCTGACAGTGCAGAT
hsa-miR-106b* MIMAT0004672	59	CCGCACTGTGGGTACTTGCTGC
hsa-miR-107 MIMAT0000104	997	AGCAGCATTGTACAGGGCTATCA
hsa-miR-10a MIMAT0000253	283	TACCCTGTAGATCCGAATTTGTG
hsa-miR-10a* MIMAT0004555	1	CAAATTCGTATCTAGGGGAATA
hsa-miR-10b MIMAT0000254	8	TACCCTGTAGAACCGAATTTGTG
hsa-miR-1180 MIMAT0005825	3	TTTCCGGCTCGCGTGGGTGTGT
hsa-miR-122 MIMAT0000421	29079	TGGAGTGTGACAATGGTGTTTG
hsa-miR-1224-5p MIMAT0005458	2	GTGAGGACTCGGGAGGTGG
hsa-miR-1226 MIMAT0005577	4	TCACCAGCCCTGTGTTCCCTAG
hsa-miR-1228* MIMAT0005582	2	GTGGGCGGGGGCAGGTGTGTG
hsa-miR-1229 MIMAT0005584	1	CTCTCACCACTGCCCTCCCACAG
hsa-miR-1246 MIMAT0005898	25	AATGGATTTTTGGAGCAGG
hsa-miR-1249 MIMAT0005901	11	ACGCCCTTCCCCCCCTTCTTCA
hsa-miR-1250 MIMAT0005902	21	ACGGTGCTGGATGTGGCCTTT
hsa-miR-1254 MIMAT0005905	6	AGCCTGGAAGCTGGAGCCTGCAGT
hsa-miR-1255a MIMAT0005906	6	AGGATGAGCAAAGAAAGTAGATT
hsa-miR-1255b MIMAT0005945	69	CGGATGAGCAAAGAAAGTGGTT
hsa-miR-1256 MIMAT0005907	2	AGGCATTGACTTCTCACTAGCT
hsa-miR-1258 MIMAT0005909	1	AGTTAGGATTAGGTCGTGGAA
hsa-miR-125a-3p MIMAT0004602	3	ACAGGTGAGGTTCTTGGGAGCC
hsa-miR-125a-5p MIMAT0000443	69	TCCCTGAGACCCTTTAACCTGTGA
hsa-miR-125b MIMAT0000423	199	TCCCTGAGACCCTAACTTGTGA
hsa-miR-126 MIMAT0000445	28	TCGTACCGTGAGTAATAATGCG
hsa-miR-126* MIMAT0000444	325	CATTATTACTTTTGGTACGCG
hsa-miR-1262 MIMAT0005914	5	ATGGGTGAATTTGTAGAAGGAT
hsa-miR-1263 MIMAT0005915	1	ATGGTACCCTGGCATACTGAGT
hsa-miR-1268 MIMAT0005922	59	CGGGCGTGGTGGTGGGGG
hsa-miR-127-3p MIMAT0000446	293	TCGGATCCGTCTGAGCTTGGCT
hsa-miR-1270 MIMAT0005924	10	CTGGAGATATGGAAGAGCTGTGT
hsa-miR-1271 MIMAT0005796	3	CTTGGCACCTAGCAAGCACTCA
hsa-miR-1274a MIMAT0005927	182	GTCCCTGTTCAGGCGCCA
hsa-miR-1277 MIMAT0005933	3	TACGTAGATATATATGTATTTT
hsa-miR-1278 MIMAT0005936	277	TAGTACTGTGCATATCATCTAT
hsa-miR-128 MIMAT0000424	1356	TCACAGTGAACCGGTCTCTTT
hsa-miR-1284 MIMAT0005941	4	TCTATACAGACCCTGGCTTTTC
hsa-miR-1285 MIMAT0005876	87	TCTGGGCAACAAAGTGAGACCT
hsa-miR-1287 MIMAT0005878	6	TGCTGGATCAGTGGTTCGAGTC
hsa-miR-1288 MIMAT0005942	2	TGGACTGCCCTGATCTGGAGA
hsa-miR-129* MIMAT0004548	1	AAGCCCTTACCCCAAAAAGTAT
hsa-miR-129-3p MIMAT0004605	1	AAGCCCTTACCCCAAAAAGCAT
hsa-miR-129-5p MIMAT0000242	2	CTTTTTGCGGTCTGGGCTTGC
hsa-miR-1292 MIMAT0005943	1	TGGGAACGGGTTCCGGCAGACGCTG
hsa-miR-1293 MIMAT0005883	1	TGGGTGGTCTGGAGATTTGTGC
hsa-miR-1294 MIMAT0005884	22	TGTGAGGTTGGCATTGTTGTCT
hsa-miR-1295 MIMAT0005885	1	TTAGGCCGCAGATCTGGGTGA
hsa-miR-1296 MIMAT0005794	3	TTAGGGCCCTGGCTCCATCTCC
hsa-miR-1299 MIMAT0005887	9	TTCTGGAATTCTGTGTGAGGGA
hsa-miR-1301 MIMAT0005797	43	TTGCAGCTGCCTGGGAGTGACTTC
hsa-miR-1303 MIMAT0005891	4	TTTAGAGACGGGGTCTTGCTCT
hsa-miR-1304 MIMAT0005892	5	TTTGAGGCTACAGTGAGATGTG
hsa-miR-1306 MIMAT0005950	2	ACGTTGGCTCTGGTGGTG
hsa-miR-1307 MIMAT0005951	1093	ACTCGGCGTGGCGTCGGTCGTG
hsa-miR-1308 MIMAT0005947	182	GCATGGGTGGTTCAGTGG
hsa-miR-130a MIMAT0000425	414	CAGTGCAATGTTAAAAGGGCAT
hsa-miR-130b MIMAT0000691	2302	CAGTGCAATGATGAAAGGGCAT
hsa-miR-130b* MIMAT0004680	4	ACTCTTTCCCTGTTGCACTAC
hsa-miR-132 MIMAT0000426	77	TAACAGTCTACAGCCATGGTCG
hsa-miR-132* MIMAT0004594	1	ACCGTGGCTTTCGATTGTTACT
hsa-miR-1323 MIMAT0005795	3	TCAAAACTGAGGGGCATTTTCT
hsa-miR-133a MIMAT0000427	1	TTTGGTCCCCTTCAACCAGCTG
hsa-miR-134 MIMAT0000447	151	TGTGACTGGTTGACCAGAGGGG
hsa-miR-135a MIMAT0000428	2	TATGGCTTTTTATTCCTATGTGA
hsa-miR-135b MIMAT0000758	1	TATGGCTTTTCATTCCTATGTGA
hsa-miR-136* MIMAT0004606	2	CATCATCGTCTCAAATGAGTCT
hsa-miR-138 MIMAT0000430	3	AGCTGGTGTTGTGAATCAGGCCG
hsa-miR-139-3p MIMAT0004552	2	GGAGACGCGGCCCTGTTGGAGT
hsa-miR-139-5p MIMAT0000250	96	TCTACAGTGCACGTGTCTCCAG
hsa-miR-140-3p MIMAT0004597	1922	TACCACAGGGTAGAACCACGG
hsa-miR-140-5p MIMAT0000431	8	CAGTGGTTTTACCCTATGGTAG
hsa-miR-142-3p MIMAT0000434	4	TGTAGTGTTTCCTACTTTATGGA
hsa-miR-142-5p MIMAT0000433	230	CATAAAGTAGAAAGCACTACT
hsa-miR-143 MIMAT0000435	758	TGAGATGAAGCACTGTAGCTC
hsa-miR-143* MIMAT0004599	4	GGTGCAGTGCTGCATCTCTGGT
hsa-miR-144 MIMAT0000436	249	TACAGTATAGATGATGTACT
hsa-miR-144* MIMAT0004600	73	GGATATCATCATATACTGTAAG
hsa-miR-145 MIMAT0000437	67	GTCCAGTTTTCCCAGGAATCCCT
hsa-miR-146a MIMAT0000449	2839	TGAGAACTGAATTCCATGGGTT
hsa-miR-146b-5p MIMAT0002809	1839	TGAGAACTGAATTCCATAGGCT
hsa-miR-147b MIMAT0004928	1	GTGTGCGGAAATGCTTCTGCTA
hsa-miR-148a MIMAT0000243	546	TCAGTGCACTACAGAACTTTGT
hsa-miR-148b MIMAT0000759	1133	TCAGTGCATCACAGAACTTTGT
hsa-miR-150 MIMAT0000451	242	TCTCCCAACCCTTGTACCAGTG
hsa-miR-151-3p MIMAT0000757	609	CTAGACTGAAGCTCCTTGAGG
hsa-miR-151-5p MIMAT0004697	3348	TCGAGGAGCTCACAGTCTAGT
hsa-miR-152 MIMAT0000438	378	TCAGTGCATGACAGAACTTGG
hsa-miR-1537 MIMAT0007399	1	AAAACCGTCTAGTTACAGTTGT
hsa-miR-154 MIMAT0000452	24	TAGGTTATCCGTGTTGCCTTCG
hsa-miR-154* MIMAT0000453	3	AATCATACACGGTTGACCTATT
hsa-miR-155 MIMAT0000646	57	TTAATGCTAATCGTGATAGGGGT
hsa-miR-15a MIMAT0000068	105	TAGCAGCACATAATGGTTTGTG
hsa-miR-15a* MIMAT0004488	2	CAGGCCATATTGTGCTGCCTCA
hsa-miR-15b MIMAT0000417	822	TAGCAGCACATCATGGTTTACA
hsa-miR-15b* MIMAT0004586	110	CGAATCATTATTTGCTGCTCTA
hsa-miR-16 MIMAT0000069	104076	TAGCAGCACGTAAATATTGGCG
hsa-miR-16-1* MIMAT0004489	4	CCAGTATTAACTGTGCTGCTGA
hsa-miR-16-2* MIMAT0004518	12	CCAATATTACTGTGCTGCTTTA
hsa-miR-17 MIMAT0000070	1356	CAAAGTGCTTACAGTGCAGGTAG
hsa-miR-17* MIMAT0000071	820	ACTGCAGTGAAGGCACTTGTAG
hsa-miR-181a MIMAT0000256	489	AACATTCAACGCTGTCGGTGAGT
hsa-miR-181a* MIMAT0000270	10	ACCATCGACCGTTGATTGTACC
hsa-miR-181a-2* MIMAT0004558	6	ACCACTGACCGTTGACTGTACC
hsa-miR-181b MIMAT0000257	40	AACATTCATTGCTGTCGGTGGGT
hsa-miR-181c MIMAT0000258	1	AACATTCAACCTGTCGGTGAGT
hsa-miR-181c* MIMAT0004559	1	AACCATCGACCGTTGAGTGGAC
hsa-miR-181d MIMAT0002821	54	AACATTCATTGTTGTCGGTGGGT
hsa-miR-182 MIMAT0000259	26	TTTGGCAATGGTAGAACTCACACT
hsa-miR-183 MIMAT0000261	14	TATGGCACTGGTAGAATTCACT
hsa-miR-183* MIMAT0004560	15	GTGAATTACCGAAGGGCCATAA
hsa-miR-184 MIMAT0000454	1	TGGACGGAGAACTGATAAGGGT
hsa-miR-185 MIMAT0000455	43765	TGGAGAGAAAGGCAGTTCCTGA
hsa-miR-186 MIMAT0000456	780	CAAAGAATTCTCCTTTTGGGCT
hsa-miR-187 MIMAT0000262	2	TCGTGTCTTGTGTTGCAGCCGG
hsa-miR-188-5p MIMAT0000457	2	CATCCCTTGCATGGTGGAGGG
hsa-miR-18a MIMAT0000072	104	TAAGGTGCATCTAGTGCAGATAG
hsa-miR-18a* MIMAT0002891	2	ACTGCCCTAAGTGCTCCTTCTGG
hsa-miR-190 MIMAT0000458	1	TGATATGTTTGATATATTAGGT
hsa-miR-1908 MIMAT0007881	3	CGGCGGGGACGGCGATTGGTC
hsa-miR-191 MIMAT0000440	11827	CAACGGAATCCCAAAAGCAGCTG
hsa-miR-191* MIMAT0001618	4	GCTGCGCTTGGATTTCGTCCCC
hsa-miR-1915 MIMAT0007892	1	CCCCAGGGCGACGCGGCGGG
hsa-miR-192 MIMAT0000222	7921	CTGACCTATGAATTGACAGCC
hsa-miR-193a-3p MIMAT0000459	1	AACTGGCCTACAAAGTCCCAGT
hsa-miR-193a-5p MIMAT0004614	780	TGGGTCTTTGCGGGCGAGATGA
hsa-miR-193b MIMAT0002819	40	AACTGGCCCTCAAAGTCCCGCT
hsa-miR-193b* MIMAT0004767	129	CGGGGTTTTGAGGGCGAGATGA
hsa-miR-194 MIMAT0000460	27	TGTAACAGCAACTCCATGTGGA
hsa-miR-195 MIMAT0000461	3	TAGCAGCACAGAAATATTGGC
hsa-miR-196a MIMAT0000226	68	TAGGTAGTTTCATGTTGTTGGG
hsa-miR-196b MIMAT0001080	22	TAGGTAGTTTCCTGTTGTTGGG
hsa-miR-197 MIMAT0000227	544	TTCACCACCTTCTCCACCCAGC
hsa-miR-1974 MIMAT0009449	1	TGGTTGTAGTCCGTGCGAGAATA
hsa-miR-1975 MIMAT0009450	6	CCCCCACAACCGCGCTTGACTAGCT
hsa-miR-199a-3p MIMAT0000232	6286	ACAGTAGTCTGCACATTGGTTA
hsa-miR-199a-5p MIMAT0000231	48	CCCAGTGTTCAGACTACCTGTTC
hsa-miR-199b-3p MIMAT0004563	6286	ACAGTAGTCTGCACATTGGTTA
hsa-miR-199b-5p MIMAT0000263	14	CCCAGTGTTTAGACTATCTGTTC
hsa-miR-19a MIMAT0000073	47	TGTGCAAATCTATGCAAAACTGA
hsa-miR-19a* MIMAT0004490	4	AGTTTTGCATAGTTGCACTACA
hsa-miR-19b MIMAT0000074	1059	TGTGCAAATCCATGCAAAACTGA
hsa-miR-19b-1* MIMAT0004491	6	AGTTTTGCAGGTTTGCATCCAGC
hsa-miR-200b MIMAT0000318	4	TAATACTGCCTGGTAATGATGA
hsa-miR-200c MIMAT0000617	47	TAATACTGCCGGGTAATGATGGA
hsa-miR-202 MIMAT0002811	3	AGAGGTATAGGGCATGGGAA
hsa-miR-202* MIMAT0002810	4	TTCCTATGCATATACTTCTTTG
hsa-miR-204 MIMAT0000265	2	TTCCCTTTGTCATCCTATGCCT
hsa-miR-205 MIMAT0000266	5	TCCTTCATTCCACCGGAGTCTG
hsa-miR-206 MIMAT0000462	46	TGGAATGTAAGGAAGTGTGTGG
hsa-miR-20a MIMAT0000075	745	TAAAGTGCTTATAGTGCAGGTAG
hsa-miR-20a* MIMAT0004493	5	ACTGCATTATGAGCACTTAAAG
hsa-miR-20b MIMAT0001413	117	CAAAGTGCTCATAGTGCAGGTAG
hsa-miR-21 MIMAT0000076	9338	TAGCTTATCAGACTGATGTTGA
hsa-miR-21* MIMAT0004494	92	CAACACCAGTCGATGGGCTGT
hsa-miR-210 MIMAT0000267	168	CTGTGCGTGTGACAGCGGCTGA
hsa-miR-2110 MIMAT0010133	48	TTGGGGAAACGGCCGCTGAGTG
hsa-miR-212 MIMAT0000269	3	TAACAGTCTCCAGTCACGGCC
hsa-miR-214 MIMAT0000271	1	ACAGCAGGCACAGACAGGCAGT
hsa-miR-215 MIMAT0000272	27	ATGACCTATGAATTGACAGAC
hsa-miR-216b MIMAT0004959	1	AAATCTCTGCAGGCAAATGTGA
hsa-miR-218 MIMAT0000275	1	TTGTGCTTGATCTAACCATGT
hsa-miR-219-1-3p MIMAT0004567	6	AGAGTTGAGTCTGGACGTCCCG
hsa-miR-22 MIMAT0000077	1574	AAGCTGCCAGTTGAAGAACTGT
hsa-miR-22* MIMAT0004495	404	AGTTCTTCAGTGGCAAGCTTTA
hsa-miR-221 MIMAT0000278	2856	AGCTACATTGTCTGCTGGGTTTC
hsa-miR-221* MIMAT0004568	116	ACCTGGCATACAATGTAGATTT
hsa-miR-222 MIMAT0000279	956	AGCTACATCTGGCTACTGGGT
hsa-miR-223 MIMAT0000280	7836	TGTCAGTTTGTCAAATACCCCA
hsa-miR-223* MIMAT0004570	93	CGTGTATTTGACAAGCTGAGTT
hsa-miR-224 MIMAT0000281	26	CAAGTCACTAGTGGTTCCGTT
hsa-miR-23a MIMAT0000078	5590	ATCACATTGCCAGGGATTTCC
hsa-miR-23a* MIMAT0004496	10	GGGGTTCCTGGGGATGGGATTT
hsa-miR-23b MIMAT0000418	239	ATCACATTGCCAGGGATTACC
hsa-miR-23b* MIMAT0004587	67	TGGGTTCCTGGCATGCTGATTT
hsa-miR-24 MIMAT0000080	10141	TGGCTCAGTTCAGCAGGAACAG
hsa-miR-25 MIMAT0000081	48269	CATTGCACTTGTCTCGGTCTGA
hsa-miR-25* MIMAT0004498	651	AGGCGGAGACTTGGGCAATTG
hsa-miR-26a MIMAT0000082	92298	TTCAAGTAATCCAGGATAGGCT
hsa-miR-26a-1* MIMAT0004499	2	CCTATTCTTGGTTACTTGCACG
hsa-miR-26a-2* MIMAT0004681	5	CCTATTCTTGATTACTTGTTTC
hsa-miR-26b MIMAT0000083	2513	TTCAAGTAATTCAGGATAGGT
hsa-miR-26b* MIMAT0004500	4	CCTGTTCTCCATTACTTGGCTC
hsa-miR-27a MIMAT0000084	349	TTCACAGTGGCTAAGTTCCGC
hsa-miR-27a* MIMAT0004501	8	AGGGCTTAGCTGCTTGTGAGCA
hsa-miR-27b MIMAT0000419	174	TTCACAGTGGCTAAGTTCTGC
hsa-miR-27b* MIMAT0004588	9	AGAGCTTAGCTGATTGGTGAAC
hsa-miR-28-3p MIMAT0004502	160	CACTAGATTGTGAGCTCCTGGA
hsa-miR-28-5p MIMAT0000085	17	AAGGAGCTCACAGTCTATTGAG
hsa-miR-296-5p MIMAT0000690	12	AGGGCCCCCCCTCAATCCTGT
hsa-miR-299-3p MIMAT0000687	3	TATGTGGGATGGTAAACCGCTT
hsa-miR-299-5p MIMAT0002890	2	TGGTTTACCGTCCCACATACAT
hsa-miR-29a MIMAT0000086	5934	TAGCACCATCTGAAATCGGTTA
hsa-miR-29a* MIMAT0004503	2	ACTGATTTCTTTTGGTGTTCAG
hsa-miR-29b MIMAT0000100	31	TAGCACCATTTGAAATCAGTGTT
hsa-miR-29b-1* MIMAT0004514	1	GCTGGTTTCATATGGTGGTTTAGA
hsa-miR-29b-2* MIMAT0004515	2	CTGGTTTCACATGGTGGCTTAG
hsa-miR-29c MIMAT0000681	519	TAGCACCATTTGAAATCGGTTA
hsa-miR-29c* MIMAT0004673	15	TGACCGATTTCTCCTGGTGTTC
hsa-miR-301a MIMAT0000688	2	CAGTGCAATAGTATTGTCAAAGC
hsa-miR-301b MIMAT0004958	15	CAGTGCAATGATATTGTCAAAGC
hsa-miR-30a MIMAT0000087	338	TGTAAACATCCTCGACTGGAAG
hsa-miR-30a* MIMAT0000088	38	CTTTCAGTCGGATGTTTGCAGC
hsa-miR-30b MIMAT0000420	305	TGTAAACATCCTACACTCAGCT
hsa-miR-30b* MIMAT0004589	10	CTGGGAGGTGGATGTTTACTTC
hsa-miR-30c MIMAT0000244	139	TGTAAACATCCTACACTCTCAGC
hsa-miR-30c-1* MIMAT0004674	19	CTGGGAGAGGGTTGTTTACTCC
hsa-miR-30d MIMAT0000245	1488	TGTAAACATCCCCGACTGGAAG
hsa-miR-30d* MIMAT0004551	1	CTTTCAGTCAGATGTTTGCTGC
hsa-miR-30e MIMAT0000692	72	TGTAAACATCCTTGACTGGAAG
hsa-miR-30e* MIMAT0000693	406	CTTTCAGTCGGATGTTTACAGC
hsa-miR-31 MIMAT0000089	1	AGGCAAGATGCTGGCATAGCT
hsa-miR-32 MIMAT0000090	11	TATTGCACATTACTAAGTTGCA
hsa-miR-32* MIMAT0004505	1	CAATTTAGTGTGTGTGATATTT
hsa-miR-320a MIMAT0000510	16157	AAAAGCTGGGTTGAGAGGGCGA
hsa-miR-320b MIMAT0005792	151	AAAAGCTGGGTTGAGAGGGCAA
hsa-miR-320c MIMAT0005793	13	AAAAGCTGGGTTGAGAGGGT
hsa-miR-320d MIMAT0006764	2	AAAAGCTGGGTTGAGAGGA
hsa-miR-323-3p MIMAT0000755	14	CACATTACACGGTCGACCTCT
hsa-miR-324-3p MIMAT0000762	6	ACTGCCCCAGGTGCTGCTGG
hsa-miR-324-5p MIMAT0000761	57	CGCATCCCCTAGGGCATTGGTGT
hsa-miR-326 MIMAT0000756	7	CCTCTGGGCCCTTCCTCCAG
hsa-miR-328 MIMAT0000752	53	CTGGCCCTCTCTGCCCTTCCGT
hsa-miR-329 MIMAT0001629	16	AACACACCTGGTTAACCTCTTT
hsa-miR-330-3p MIMAT0000751	400	GCAAAGCACACGGCCTGCAGAGA
hsa-miR-331-3p MIMAT0000760	86	GCCCCTGGGCCTATCCTAGAA
hsa-miR-331-5p MIMAT0004700	1	CTAGGTATGGTCCCAGGGATCC
hsa-miR-335 MIMAT0000765	5	TCAAGAGCAATAACGAAAAATGT
hsa-miR-335* MIMAT0004703	9	TTTTTCATTATTGCTCCTGACC
hsa-miR-338-3p MIMAT0000763	1	TCCAGCATCAGTGATTTTGTTG
hsa-miR-339-3p MIMAT0004702	127	TGAGCGCCTCGACGACAGAGCCG
hsa-miR-339-5p MIMAT0000764	44	TCCCTGTCCTCCAGGAGCTCACG
hsa-miR-33a MIMAT0000091	121	GTGCATTGTAGTTGCATTGCA
hsa-miR-33b MIMAT0003301	5	GTGCATTGCTGTTGCATTGC
hsa-miR-340 MIMAT0004692	953	TTATAAAGCAATGAGACTGATT
hsa-miR-340* MIMAT0000750	3	TCCGTCTCAGTTACTTTATAGC
hsa-miR-342-3p MIMAT0000753	543	TCTCACACAGAAATCGCACCCGT
hsa-miR-342-5p MIMAT0004694	8	AGGGGTGCTATCTGTGATTGA
hsa-miR-345 MIMAT0000772	29	GCTGACTCCTAGTCCAGGGCTC
hsa-miR-34a MIMAT0000255	3	TGGCAGTGTCTTAGCTGGTTGT
hsa-miR-34a* MIMAT0004557	1	CAATCAGCAAGTATACTGCCCT
hsa-miR-34c-5p MIMAT0000686	4	AGGCAGTGTAGTTAGCTGATTGC
hsa-miR-361-3p MIMAT0004682	20	TCCCCCAGGTGTGATTCTGATTT
hsa-miR-361-5p MIMAT0000703	398	TTATCAGAATCTCCAGGGGTAC
hsa-miR-362-3p MIMAT0004683	12	AACACACCTATTCAAGGATTCA
hsa-miR-362-5p MIMAT0000705	8	AATCCTTGGAACCTAGGTGTGAGT
hsa-miR-363 MIMAT0000707	629	AATTGCACGGTATCCATCTGTA
hsa-miR-363* MIMAT0003385	20	CGGGTGGATCACGATGCAATTT
hsa-miR-365 MIMAT0000710	40	TAATGCCCCTAAAAATCCTTAT
hsa-miR-365* MIMAT0009199	1	AGGGACTTTCAGGGGCAGCTGT
hsa-miR-369-3p MIMAT0000721	4	AATAATACATGGTTGATCTTT
hsa-miR-369-5p MIMAT0001621	2	AGATCGACCGTGTTATATTCGC
hsa-miR-370 MIMAT0000722	3	GCCTGCTGGGGTGGAACCTGGT
hsa-miR-374a MIMAT0000727	176	TTATAATACAACCTGATAAGTG
hsa-miR-374a* MIMAT0004688	43	CTTATCAGATTGTATTGTAATT
hsa-miR-374b MIMAT0004955	457	ATATAATACAACCTGCTAAGTG
hsa-miR-374b* MIMAT0004956	7	CTTAGCAGGTTGTATTATCATT
hsa-miR-375 MIMAT0000728	242	TTTGTTCGTTCGGCTCGCGTGA
hsa-miR-376a MIMAT0000729	8	ATCATAGAGGAAAATCCACGT
hsa-miR-376a* MIMAT0003386	1	GTAGATTCTCCTTCTATGAGTA
hsa-miR-376c MIMAT0000720	12	AACATAGAGGAAATTCCACGT
hsa-miR-377 MIMAT0000730	3	ATCACACAAAGGCAACTTTTGT
hsa-miR-377* MIMAT0004689	1	AGAGGTTGCCCTTGGTGAATTC
hsa-miR-378 MIMAT0000732	8444	ACTGGACTTGGAGTCAGAAGG
hsa-miR-378* MIMAT0000731	13	CTCCTGACTCCAGGTCCTGTGT
hsa-miR-379 MIMAT0000733	14	TGGTAGACTATGGAACGTAGG
hsa-miR-381 MIMAT0000736	1	TATACAAGGGCAAGCTCTCTGT
hsa-miR-382 MIMAT0000737	99	GAAGTTGTTCGTGGTGGATTCG
hsa-miR-409-3p MIMAT0001639	23	GAATGTTGCTCGGTGAACCCCT
hsa-miR-409-5p MIMAT0001638	22	AGGTTACCCGAGCAACTTTGCAT
hsa-miR-410 MIMAT0002171	17	AATATAACACAGATGGCCTGT
hsa-miR-411 MIMAT0003329	1	TAGTAGACCGTATAGCGTACG
hsa-miR-421 MIMAT0003339	16	ATCAACAGACATTAATTGGGCGC
hsa-miR-423-3p MIMAT0001340	583	AGCTCGGTCTGAGGCCCCTCAGT
hsa-miR-423-5p MIMAT0004748	29504	TGAGGGGCAGAGAGCGAGACTTT
hsa-miR-424 MIMAT0001341	31	CAGCAGCAATTCATGTTTTGAA
hsa-miR-424* MIMAT0004749	236	CAAAACGTGAGGCGCTGCTAT
hsa-miR-425 MIMAT0003393	2213	AATGACACGATCACTCCCGTTGA
hsa-miR-425* MIMAT0001343	47	ATCGGGAATGTCGTGTCCGCCC
hsa-miR-429 MIMAT0001536	1	TAATACTGTCTGGTAAAACCGT
hsa-miR-431 MIMAT0001625	8	TGTCTTGCAGGCCGTCATGCA
hsa-miR-432 MIMAT0002814	67	TCTTGGAGTAGGTCATTGGGTGG
hsa-miR-433 MIMAT0001627	39	ATCATGATGGGCTCCTCGGTGT
hsa-miR-449a MIMAT0001541	1	TGGCAGTGTATTGTTAGCTGGT
hsa-miR-449b MIMAT0003327	1	AGGCAGTGTATTGTTAGCTGGC
hsa-miR-450a MIMAT0001545	27	TTTTGCGATGTGTTCCTAATAT
hsa-miR-450b-5p MIMAT0004909	2	TTTTGCAATATGTTCCTGAATA
hsa-miR-451 MIMAT0001631	90195	AAACCGTTACCATTACTGAGTT
hsa-miR-452 MIMAT0001635	223	AACTGTTTGCAGAGGAAACTGA
hsa-miR-454 MIMAT0003885	12	TAGTGCAATATTGCTTATAGGGT
hsa-miR-454* MIMAT0003884	2	ACCCTATCAATATTGTCTCTGC
hsa-miR-455-3p MIMAT0004784	2	GCAGTCCATGGGCATATACAC
hsa-miR-455-5p MIMAT0003150	1	TATGTGCCTTTGGACTACATCG
hsa-miR-483-3p MIMAT0002173	2	TCACTCCTCTCCTCCCGTCTT
hsa-miR-483-5p MIMAT0004761	17	AAGACGGGAGGAAAGAAGGGAG
hsa-miR-484 MIMAT0002174	647	TCAGGCTCAGTCCCCTCCCGAT
hsa-miR-485-3p MIMAT0002176	32	GTCATACACGGCTCTCCTCTCT
hsa-miR-485-5p MIMAT0002175	19	AGAGGCTGGCCGTGATGAATTC
hsa-miR-486-3p MIMAT0004762	1491	CGGGGCAGCTCAGTACAGGAT
hsa-miR-486-5p MIMAT0002177	78657	TCCTGTACTGAGCTGCCCCGAG
hsa-miR-487a MIMAT0002178	5	AATCATACAGGGACATCCAGTT
hsa-miR-487b MIMAT0003180	113	AATCGTACAGGGTCATCCACTT
hsa-miR-489 MIMAT0002805	1	GTGACATCACATATACGGCAGC
hsa-miR-491-5p MIMAT0002807	1	AGTGGGGAACCCTTCCATGAGG
hsa-miR-493 MIMAT0003161	3	TGAAGGTCTACTGTGTGCCAGG
hsa-miR-493* MIMAT0002813	26	TTGTACATGGTAGGCTTTCATT
hsa-miR-494 MIMAT0002816	1	TGAAACATACACGGGAAACCTC
hsa-miR-495 MIMAT0002817	265	AAACAAACATGGTGCACTTCTT
hsa-miR-496 MIMAT0002818	4	TGAGTATTACATGGCCAATCTC
hsa-miR-497 MIMAT0002820	4	CAGCAGCACACTGTGGTTTGT
hsa-miR-499-5p MIMAT0002870	63	TTAAGACTTGCAGTGATGTTT
hsa-miR-500 MIMAT0004773	8	TAATCCTTGCTACCTGGGTGAGA
hsa-miR-500* MIMAT0002871	5	ATGCACCTGGGCAAGGATTCTG
hsa-miR-501-3p MIMAT0004774	103	AATGCACCCGGGCAAGGATTCT
hsa-miR-501-5p MIMAT0002872	6	AATCCTTTGTCCCTGGGTGAGA
hsa-miR-502-3p MIMAT0004775	49	AATGCACCTGGGCAAGGATTCA
hsa-miR-503 MIMAT0002874	48	TAGCAGCGGGAACAGTTCTGCAG
hsa-miR-504 MIMAT0002875	5	AGACCCTGGTCTGCACTCTATC
hsa-miR-505 MIMAT0002876	12	CGTCAACACTTGCTGGTTTCCT
hsa-miR-505* MIMAT0004776	13	GGGAGCCAGGAAGTATTGATGT
hsa-miR-511 MIMAT0002808	1	GTGTCTTTTGCTCTGCAGTCA
hsa-miR-516b MIMAT0002859	1	ATCTGGAGGTAAGAAGCACTTT
hsa-miR-517a MIMAT0002852	1	ATCGTGCATCCCTTTAGAGTGT
hsa-miR-518b MIMAT0002844	1	CAAAGCGCTCCCCTTTAGAGGT
hsa-miR-522 MIMAT0002868	1	AAAATGGTTCCCTTTAGAGTGT
hsa-miR-532-3p MIMAT0004780	53	CCTCCCACACCCAAGGCTTGCA
hsa-miR-532-5p MIMAT0002888	1477	CATGCCTTGAGTGTAGGACCGT
hsa-miR-542-3p MIMAT0003389	4	TGTGACAGATTGATAACTGAAA
hsa-miR-542-5p MIMAT0003340	1	TCGGGGATCATCATGTCACGAGA
hsa-miR-543 MIMAT0004954	78	AAACATTCGCGGTGCACTTCTT
hsa-miR-548a-3p MIMAT0003251	3	CAAAACTGGCAATTACTTTTGC
hsa-miR-548b-3p MIMAT0003254	8	CAAGAACCTCAGTTGCTTTTGT
hsa-miR-548b-5p MIMAT0004798	1	AAAAGTAATTGTGGTTTTGGCC
hsa-miR-548c-5p MIMAT0004806	8	AAAAGTAATTGCGGTTTTTGCC
hsa-miR-548d-5p MIMAT0004812	1	AAAAGTAATTGTGGTTTTTGCC
hsa-miR-548e MIMAT0005874	12	AAAAACTGAGACTACTTTTGCA
hsa-miR-548h MIMAT0005928	72	AAAAGTAATCGCGGTTTTTGTC
hsa-miR-548j MIMAT0005875	188	AAAAGTAATTGCGGTCTTTGGT
hsa-miR-548k MIMAT0005882	72	AAAAGTACTTGCGGATTTTGCT
hsa-miR-548l MIMAT0005889	15	AAAAGTATTTGCGGGTTTTGTC
hsa-miR-548n MIMAT0005916	4	CAAAAGTAATTGTGGATTTTGT
hsa-miR-548o MIMAT0005919	5	CCAAAACTGCAGTTACTTTTGC
hsa-miR-550* MIMAT0003257	20	TGTCTTACTCCCTCAGGCACAT
hsa-miR-551a MIMAT0003214	2	GCGACCCACTCTTGGTTTCCA
hsa-miR-551b MIMAT0003233	2	GCGACCCATACTTGGTTTCAG
hsa-miR-556-3p MIMAT0004793	1	ATATTACCATTAGCTCATCTTT
hsa-miR-561 MIMAT0003225	1	CAAAGTTTAAGATCCTTGAAGT
hsa-miR-570 MIMAT0003235	2	CGAAAACAGCAATTACCTTTGC
hsa-miR-574-3p MIMAT0003239	188	CACGCTCATGCACACACCCACA
hsa-miR-574-5p MIMAT0004795	5	TGAGTGTGTGTGTGTGAGTGTGT
hsa-miR-576-3p MIMAT0004796	11	AAGATGTGGAAAAATTGGAATC
hsa-miR-576-5p MIMAT0003241	67	ATTCTAATTTCTCCACGTCTTT
hsa-miR-580 MIMAT0003245	1	TTGAGAATGATGAATCATTAGG
hsa-miR-582-5p MIMAT0003247	13	TTACAGTTGTTCAACCAGTTACT
hsa-miR-584 MIMAT0003249	11	TTATGGTTTGCCTGGGACTGAG
hsa-miR-589 MIMAT0004799	7	TGAGAACCACGTCTGCTCTGAG
hsa-miR-589* MIMAT0003256	23	TCAGAACAAATGCCGGTTCCCAGA
hsa-miR-590-3p MIMAT0004801	4	TAATTTTATGTATAAGCTAGT
hsa-miR-590-5p MIMAT0003258	42	GAGCTTATTCATAAAAGTGCAG
hsa-miR-598 MIMAT0003266	525	TACGTCATCGTTGTCATCGTCA
hsa-miR-610 MIMAT0003278	1	TGAGCTAAATGTGTGCTGGGA
hsa-miR-615-3p MIMAT0003283	1	TCCGAGCCTGGGTCTCCCTCTT
hsa-miR-615-5p MIMAT0004804	7	GGGGGTCCCCGGTGCTCGGATC
hsa-miR-616* MIMAT0003284	1	ACTCAAAACCCTTCAGTGACTT
hsa-miR-618 MIMAT0003287	12	AAACTCTACTTGTCCTTCTGAGT
hsa-miR-624* MIMAT0003293	13	TAGTACCAGTACCTTGTGTTCA
hsa-miR-625* MIMAT0004808	7	GACTATAGAACTTTCCCCCTCA
hsa-miR-628-5p MIMAT0004809	5	ATGCTGACATATTTACTAGAGG
hsa-miR-629 MIMAT0004810	48	TGGGTTTACGTTGGGAGAACT
hsa-miR-629* MIMAT0003298	7	GTTCTCCCAACGTAAGCCCAGC
hsa-miR-636 MIMAT0003306	4	TGTGCTTGCTCGTCCCGCCCGCA
hsa-miR-641 MIMAT0003311	12	AAAGACATAGGATAGAGTCACCTC
hsa-miR-642 MIMAT0003312	1	GTCCCTCTCCAAATGTGTCTTG
hsa-miR-643 MIMAT0003313	1	ACTTGTATGCTAGCTCAGGTAG
hsa-miR-651 MIMAT0003321	6	TTTAGGATAAGCTTGACTTTTG
hsa-miR-652 MIMAT0003322	92	AATGGCGCCACTAGGGTTGTG
hsa-miR-654-3p MIMAT0004814	1	TATGTCTGCTGACCATCACCTT
hsa-miR-654-5p MIMAT0003330	4	TGGTGGGCCGCAGAACATGTGC
hsa-miR-655 MIMAT0003331	6	ATAATACATGGTTAACCTCTTT
hsa-miR-660 MIMAT0003338	197	TACCCATTGCATATCGGAGTTG
hsa-miR-664 MIMAT0005949	40	TATTCATTTATCCCCAGCCTACA
hsa-miR-664* MIMAT0005948	4	ACTGGCTAGGGAAAATGATTGGAT
hsa-miR-671-3p MIMAT0004819	6	TCCGGTTCTCAGGGCTCCACC
hsa-miR-671-5p MIMAT0003880	2	AGGAAGCCCTGGAGGGGCTGGAG
hsa-miR-7 MIMAT0000252	229	TGGAAGACTAGTGATTTTGTTGT
hsa-miR-7-1* MIMAT0004553	14	CAACAAATCACAGTCTGCCATA
hsa-miR-744 MIMAT0004945	638	TGCGGGGCTAGGGCTAACAGCA
hsa-miR-760 MIMAT0004957	6	CGGCTCTGGGTCTGTGGGGA
hsa-miR-765 MIMAT0003945	1	TGGAGGAGAAGGAAGGTGATG
hsa-miR-766 MIMAT0003888	26	ACTCCAGCCCCACAGCCTCAGC
hsa-miR-767-5p MIMAT0003882	12	TGCACCATGGTTGTCTGAGCATG
hsa-miR-769-3p MIMAT0003887	1	CTGGGATCTCCGGGGTCTTGGTT
hsa-miR-769-5p MIMAT0003886	50	TGAGACCTCTGGGTTCTGAGCT
hsa-miR-873 MIMAT0004953	1	GCAGGAACTTGTGAGTCTCCT
hsa-miR-874 MIMAT0004911	21	CTGCCCTGGCCCGAGGGACCGA
hsa-miR-877 MIMAT0004949	7	GTAGAGGAGATGGCGCAGGG
hsa-miR-877* MIMAT0004950	1	TCCTCTTCTCCCTCCTCCCAG
hsa-miR-885-3p MIMAT0004948	1	AGGCAGCGGGGTGTAGTGGATA
hsa-miR-885-5p MIMAT0004947	3	TCCATTACACTACCCTGCCTCT
hsa-miR-886-3p MIMAT0004906	5	CGCGGGTGCTTACTGACCCTT
hsa-miR-886-5p MIMAT0004905	158	CGGGTCGGAGTTAGCTCAAGCGG
hsa-miR-889 MIMAT0004921	16	TTAATATCGGACAACCATTGT
hsa-miR-9 MIMAT0000441	24	TCTTTGGTTATCTAGCTGTATGA
hsa-miR-9* MIMAT0000442	4	ATAAAGCTAGATAACCGAAAGT
hsa-miR-92a MIMAT0000092	26768	TATTGCACTTGTCCCGGCCTGT
hsa-miR-92a-1* MIMAT0004507	5567	AGGTTGGGATCGGTTGCAATGCT
hsa-miR-92b MIMAT0003218	308	TATTGCACTCGTCCCGGCCTCC
hsa-miR-92b* MIMAT0004792	13	AGGGACGGGACGCGGTGCAGTG
hsa-miR-93 MIMAT0000093	5599	CAAAGTGCTGTTCGTGCAGGTAG
hsa-miR-93* MIMAT0004509	20	ACTGCTGAGCTAGCACTTCCCG
hsa-miR-939 MIMAT0004982	3	TGGGGAGCTGAGGCTCTGGGGGTG
hsa-miR-940 MIMAT0004983	1	AAGGCAGGGCCCCCGCTCCCC
hsa-miR-941 MIMAT0004984	319	CACCCGGCTGTGTGCACATGTGC
hsa-miR-942 MIMAT0004985	13	TCTTCTCTGTTTTGGCCATGTG
hsa-miR-95 MIMAT0000094	3	TTCAACGGGTATTTATTGAGCA
hsa-miR-96 MIMAT0000095	31	TTTGGCACTAGCACATTTTTGCT
hsa-miR-98 MIMAT0000096	388	TGAGGTAGTAAGTTGTATTGTT
hsa-miR-99a MIMAT0000097	25	AACCCGTAGATCCGATCTTGTG
hsa-miR-99a* MIMAT0004511	1	CAAGCTCGCTTCTATGGGTCTG
hsa-miR-99b MIMAT0000689	610	CACCCGTAGAACCGACCTTGCG
hsa-miR-99b* MIMAT0004678	35	CAAGCTCGTGTCTGTGGGTCCG
