# Supplementary material for: Alu-directed transcriptional regulation of some novel miRNAs
Source: BMC Genomics. 2009 Nov 30;10:563. doi: 10.1186/1471-2164-10-563 (PMC3087558; doi:10.1186/1471-2164-10-563)
Supplement: Additional file 6 — The known miRNAs and predicted miRNAs identified by Solexa sequencing site downstream of MIRs. [file 1471-2164-10-563-S6.xls]

## Sheet: Sheet1
Supplementary Table 5. The known miRNAs and predicted miRNAs identified by Solexa sequencing site downstream of MIRs
id	chr	premiRNA-st	premiRNA-ed	strand	SINE-st	SINE-ed	note
MIR-101031	chr2	229855345	229855403	-	229855470	229855710
MIR-128218	chr3	121597204	121597266	-	121597327	121597395	hsa-mir-198
MIR-170315	chr4	141000042	141000101	-	141000208	141000368
MIR-221012	chr6	42775375	42775432	+	42775160	42775314
MIR3-32841	chr1	100519384	100519452	+	100519292	100519396	hsa-mir-553
MIR3-7472	chr1	23534183	23534245	-	23534304	23534356
MIR-464353	chr15	87848281	87848340	+	87848014	87848248
MIR-68464	chr2	42946122	42946179	-	42946191	42946281
MIR-96847	chr2	210136295	210136352	+	210136186	210136286
MIRb-268102	chr8	10930125	10930222	+	10929944	10930124	hsa-mir-598
MIRb-367839	chr11	64968504	64968604	+	64968437	64968513	hsa-mir-612
MIRb-38458	chr1	149940785	149940842	+	149940595	149940731
MIRb-521971	chr19	13084034	13084093	-	13084110	13084212
